# Supplementary material for: Full-Band EEG Recordings Using Hybrid AC/DC-Divider Filters
Source: eNeuro. 2021 Aug 24;8(4):ENEURO.0246-21.2021. doi: 10.1523/ENEURO.0246-21.2021 (PMC8387152; doi:10.1523/ENEURO.0246-21.2021)
Supplement: Extended Data 1 — MATLAB codes used for the reconstruction: IFtheor.m – reconstruction using IFTHEOR. IFempir.m – reconstruction using IFEMPIR. Download Extended Data 1, ZIP file. [file enu-eN-OTM-0246-21-s01.zip]

Archive with 2 entries (2 files):
- IFempir.m
- IFtheor.m
