# Supplementary material for: Full-Band EEG Recordings Using Hybrid AC/DC-Divider Filters
Source: eNeuro. 2021 Aug 24;8(4):ENEURO.0246-21.2021. doi: 10.1523/ENEURO.0246-21.2021 (PMC8387152; doi:10.1523/ENEURO.0246-21.2021)
Supplement: Extended Data 1 — MATLAB codes used for the reconstruction: IFtheor.m – reconstruction using IFTHEOR. IFempir.m – reconstruction using IFEMPIR. Download Extended Data 1, ZIP file. [file enu-eN-OTM-0246-21-s01.zip › IFempir.m]

function reconstrSignal=IFempir(filtSignal, sFreq)

% filtSignal - signal after harware RRC filter

% sFreq - sampling frequency in Hz

T=1/sFreq; % inter-sampling interval

% Examples for measured k0 and tau values

ko=0.09175135569585634; 
tau=10.268060290990753;

% a and b calculated from the circuit diagram of the filter

b=[(T+2*ko*tau), (T-2*ko*tau)];
a=[(T*ko+2*ko*tau); (T*ko-2*ko*tau)];

reconstrSignal = filter(b, a, filtSignal);

end
